# Supplementary material for: The Full Model of the pMHC-TCR-CD3 Complex: A Structural and Dynamical Characterization of Bound and Unbound States
Source: Cells. 2022 Feb 14;11(4):668. doi: 10.3390/cells11040668 (PMC8869815; doi:10.3390/cells11040668)
Supplement: Supplementary file 1 [file cells-11-00668-s001.zip]

Archive with 2 entries (2 files):
- SI/SI_paper.pdf
- SI/Video S1.mp4
